# Supplementary material for: Avidity observed between a bivalent inhibitor and an enzyme monomer with a single active site
Source: PLoS One. 2021 Nov 30;16(11):e0249616. doi: 10.1371/journal.pone.0249616 (PMC8631645; doi:10.1371/journal.pone.0249616)
Supplement: S1 Data — (XLSX) [file pone.0249616.s002.xlsx]

## Sheet: Results
	APPI monomer
		Inhibitor (nM)
			0nM			100 nM			50 nM			200 nM			400 nM
	250	0.000329161	0.000294965	0.000286434	0.000288112	0.000267483	0.000253776	0.000273217	0.000273287	0.000254406	0.000284685	0.000258671	0.000232797	0.000267343	0.000246434	0.000223147
	100	0.000293706	0.000262378	0.000266573	0.000268741	0.000220629	0.000232168	0.000242727	0.000197413	0.000216503	0.000224406	0.000182238	0.000188112	0.000191608	0.000158182	0.000162937
Substrate (uM)	50	0.000239091	0.000236573	0.000220559	0.000213357	0.000198881	0.000186993	0.00018972	0.000178322	0.000167483	0.000163846	0.000154056	0.000144406	0.000125944	0.000117902	0.000111608
	25	0.000183497	0.000183566	0.000173427	0.000158601	0.000151678	0.00013958	0.000138811	0.000124755	0.000119021	0.000108741	9.79021e-05	9.25175e-05	7.43357e-05	7.11189e-05	6.88811e-05
	10	0.00011007	0.000104336	9.52448e-05	8.12587e-05	6.8951e-05	7.56643e-05	6.32867e-05	6.32168e-05	6.18881e-05	4.54545e-05	4.6014e-05	4.58741e-05	3.00699e-05	3.02797e-05	3.05594e-05
				the values in the table represent the enzyme activity (Au/sec)
	Results in triplicates
	Enzyme conc	0.25 nM
	APPI dimer after trypsin treatment
		Inhibitor (nM)
		96 nM			48 nM			24 nM			12 nM			0nM
	250	0.00036	0.000362	0.00034	0.000373	0.000381	0.000365	0.000389	0.000392	0.000388	0.000393	0.000397	0.000395	0.00042	0.000424	0.000429
	100	0.000276	0.000261	0.000236	0.000293	0.000307	0.000282	0.000316	0.000331	0.000327	0.00033	0.000353	0.000349	0.00036	0.000384	0.000395
Substrate (uM)	50	0.000188	0.000175	0.000161	0.000225	0.0002	0.00024	0.000258	0.000254	0.000243	0.000281	0.000277	0.000277	0.000318	0.000318	0.000324
	25	0.000119	0.000108	8.93e-05	0.000145	0.000144	0.000128	0.000179	0.000179	0.000166	0.000204	0.000173	0.00019	0.000247	0.000252	0.000248
	10	5.48e-05	5.43e-05	3.68e-05	7.26e-05	7.58e-05	5.84e-05	9.3e-05	9.75e-05	8.34e-05	0.00011	0.000114	0.000105	0.000139	0.000146	0.000137
	Results in triplicates
	Enzyme conc	0.25 nM
